# Supplementary material for: A genus in the bacterial phylum Aquificota appears to be endemic to Aotearoa-New Zealand
Source: Nat Commun. 2024 Jan 2;15:179. doi: 10.1038/s41467-023-43960-2 (PMC10762115; doi:10.1038/s41467-023-43960-2)
Supplement: Supplementary file 4 — Supplementary Datasets 1-21 [file 41467_2023_43960_MOESM4_ESM.xlsx]

## Sheet: Supplementary_Data_1
Family	Genus	Total read abundance	Mean relative abundance (%)	SD (%)	Max (%)	No. of springs	Prevalence (%)	No. of OTUs
Hydrogenothermaceae	Venenivibrio	879350	10	21.3	95.1	686	74.2	111
Aquificaceae	Hydrogenobaculum	840786	9.6	22.8	99.9	562	60.8	80
Aquificaceae	Aquifex	603635	6.9	18	95	460	49.7	72
Aquificaceae	n.d.	391681	4.5	13	96.8	496	53.6	42
Hydrogenothermaceae	Sulfurihydrogenibium	37926	0.4	3.7	60.8	134	14.5	13
Aquificaceae	Hydrogenivirga	25175	0.3	2	34.1	195	21.1	15
Aquificaceae	Thermocrinis	9556	0.1	0.8	14.4	241	26.1	2
Aquificaceae	Hydrogenobacter	9102	0.1	0.7	11.5	192	20.8	3
Aquificales (o)	Thermosulfidibacter	1364	0	0.2	4.1	83	9	1
Aquificaceae	n.d.	214	0	0	0.8	30	3.2	1
n.d.: not determined, SD: standard deviation; o: taxonomic order

## Sheet: Supplementary_Data_2
	Aquificota OTU number			Aquificota read abundance
	R2 value	p-value	Corrected p-value	R2 value	p-value	Corrected p-value
OTU number	n.a.	n.a.	n.a.	0.441	<0.001	<0.001
Read abundance	0.441	<0.001	<0.001	n.a.	n.a.	n.a.
TEMP	0.26	<0.001	<0.001	0.225	<0.001	<0.001
ORP	0.149	<0.001	<0.001	0.116	<0.001	<0.001
pH	0.101	<0.001	<0.001	0.033	<0.001	<0.001
COND	0.047	<0.001	<0.001	0.043	<0.001	<0.001
Ag	0.038	<0.001	<0.001	0.013	0.002	0.004
HCO3-	0.037	<0.001	<0.001	0.025	<0.001	<0.001
SO42-	0.025	<0.001	<0.001	0.031	<0.001	<0.001
S	0.023	<0.001	<0.001	0.03	<0.001	<0.001
U	0.022	<0.001	<0.001	0.021	<0.001	<0.001
Rb	0.013	0.001	0.005	0.007	0.02	0.035
As	0.012	0.002	0.006	0.012	0.003	0.007
B	0.012	0.002	0.006	0.012	0.002	0.006
Mn	0.012	0.002	0.007	0.018	<0.001	0.001
Al	0.011	0.004	0.012	0.014	0.001	0.003
Cs	0.01	0.006	0.016	0.008	0.015	0.027
NO3-	0.009	0.007	0.017	0.024	<0.001	<0.001
Tl	0.009	0.007	0.019	0.003	0.118	0.157
Si	0.009	0.009	0.021	0.013	0.001	0.004
Cu	0.007	0.018	0.042	0.004	0.065	0.105
dO	0.006	0.028	0.061	0.024	<0.001	<0.001
Sr	0.006	0.031	0.065	0.011	0.003	0.007
NO2-	0.005	0.043	0.086	0.008	0.012	0.023
K	0.005	0.055	0.105	0.002	0.169	0.213
Se	0.005	0.06	0.111	0.013	0.001	0.004
Pb	0.004	0.089	0.158	0.001	0.346	0.396
Ca	0.004	0.097	0.166	0.01	0.006	0.013
Cl-	0.003	0.111	0.184	0.005	0.055	0.091
Li	0.003	0.137	0.219	0.004	0.075	0.113
Cd	0.002	0.163	0.252	0.001	0.448	0.489
Fe2+	0.002	0.17	0.255	0.011	0.004	0.009
Fe	0.002	0.234	0.341	0.009	0.009	0.019
Ba	0.002	0.254	0.359	0.001	0.382	0.426
Br	0.002	0.266	0.365	0.002	0.255	0.314
Mg	0.001	0.342	0.456	0.006	0.029	0.05
Zn	0.001	0.357	0.463	0	0.535	0.571
Hg	0.001	0.427	0.54	0	0.573	0.598
Ni	0	0.61	0.725	0.004	0.094	0.137
PO43-	0	0.617	0.725	0.008	0.014	0.026
Co	0	0.628	0.725	0.003	0.113	0.154
TURB	0	0.634	0.725	0.004	0.069	0.108
Mo	0	0.7	0.781	0	0.671	0.685
H2S	0	0.757	0.826	0.002	0.275	0.33
Na	0	0.828	0.883	0	0.713	0.713
NH4+	0	0.988	0.995	0.001	0.322	0.377
V	0	0.992	0.995	0.003	0.102	0.144
Cr	0	0.995	0.995	0.003	0.121	0.157
COND: conductivity, dO: dissolved oxygen, ORP: oxidation-reduction potential, n.a.: not applicable, TEMP: temperature, TURB: turbidity

## Sheet: Supplementary_Data_3
	Estimate	Std. Error	t-value	p-value	Corrected p-value
(Intercept)	23.69	4.072	5.817	<0.001	<0.001
TEMP	0.665	0.05	13.375	<0.001	<0.001
ORP	-0.038	0.006	-5.993	<0.001	<0.001
Ag	-8473	1846	-4.589	<0.001	<0.001
Fe	0.831	0.252	3.296	0.001	0.004
U	-12220	3717	-3.287	0.001	0.004
Br	3.817	1.186	3.218	0.001	0.005
NO2-	-35.93	11.33	-3.172	0.002	0.005
Cs	16.07	5.168	3.11	0.002	0.005
B	-0.699	0.233	-2.999	0.003	0.006
Rb	-15.71	5.26	-2.986	0.003	0.006
Cd	1923	652	2.95	0.003	0.007
Cl-	-0.016	0.006	-2.76	0.006	0.011
NH4+	0.052	0.02	2.566	0.01	0.018
Cr	-105.5	42.52	-2.481	0.013	0.021
Mn	-7.604	3.114	-2.442	0.015	0.022
Fe2+	-0.18	0.076	-2.359	0.019	0.026
dO	1.365	0.598	2.284	0.023	0.03
Ca	0.09	0.041	2.167	0.031	0.039
S	-0.017	0.008	-2.145	0.032	0.039
Na	0.019	0.01	1.924	0.055	0.063
As	-2.026	1.153	-1.757	0.079	0.087
Ni	170.3	109.9	1.549	0.122	0.126
Hg	-824.7	538.5	-1.531	0.126	0.126
dO: dissolved oxygen, ORP: oxidation-reduction potential, TEMP: temperature

## Sheet: Supplementary_Data_4
	Estimate	Std. Error	t-value	p-value	Corrected p-value
(Intercept)	1174	545.3	2.153	0.032	0.04
TEMP	63.44	4.947	12.823	<0.001	<0.001
ORP	-3.799	0.706	-5.382	<0.001	<0.001
pH	-299.8	67.13	-4.466	<0.001	<0.001
SO42-	-2.18	0.496	-4.395	<0.001	<0.001
Mn	-1477	323.7	-4.565	<0.001	<0.001
Fe2+	-27.94	7.949	-3.515	<0.001	<0.001
Mg	44.07	9.752	4.519	<0.001	0.002
Fe	92.36	30.78	3.001	0.003	0.007
Hg	159500	53610	2.975	0.003	0.007
Na	2.775	0.935	2.968	0.003	0.007
Sr	2671	905.7	2.949	0.003	0.007
TURB	1.411	0.479	2.947	0.003	0.007
Al	32.74	11.45	2.86	0.004	0.008
Tl	89740	37660	2.383	0.017	0.031
Cl-	-1.403	0.595	-2.356	0.019	0.031
Ba	2427	1058	2.293	0.022	0.035
Cr	-9509	4273	-2.225	0.026	0.039
Co	-260100	120400	-2.16	0.031	0.04
NH4+	4.952	2.309	2.145	0.032	0.04
Ni	22110	11140	1.984	0.048	0.057
Li	-178.6	96.28	-1.855	0.064	0.073
NO3-	-568.7	323.2	-1.759	0.079	0.084
U	-729600	416600	-1.751	0.08	0.084
NO2-	-2160	1297	-1.666	0.096	0.096
ORP: oxidation-reduction potential, TEMP: temperature, TURB: turbidity

## Sheet: Supplementary_Data_5
	Aquificota OTU number				Aquificota read abundance
	Pearson	Corrected p-value	Spearman	Corrected p-value	Pearson	Corrected p-value	Spearman	Corrected p-value
OTU number	n.a.	n.a.	n.a.	n.a.	0.379	<0.001	0.371	<0.001
Read abundance	0.379	<0.001	0.371	<0.001	n.a.	n.a.	n.a.	n.a.
TEMP	0.211	<0.001	0.183	<0.001	0.169	<0.001	0.159	<0.001
ORP	0.103	<0.001	0.082	<0.001	0.102	<0.001	0.089	<0.001
HCO3-	0.091	<0.001	0.079	<0.001	0.031	<0.001	0.043	<0.001
pH	0.079	<0.001	0.1	<0.001	0.011	<0.001	0.019	<0.001
dO	0.054	<0.001	0.055	<0.001	0.025	<0.001	0.038	<0.001
Cd	0.047	<0.001	-0.012	<0.001	-0.016	<0.001	-0.012	<0.001
Zn	0.045	<0.001	-0.021	<0.001	-0.016	<0.001	-0.014	<0.001
Co	0.038	<0.001	-0.013	<0.001	-0.022	<0.001	-0.024	<0.001
Cu	0.031	<0.001	0.046	<0.001	0.007	<0.001	0.013	<0.001
Pb	0.031	<0.001	-0.011	<0.001	0.002	0.384	-0.003	0.143
Ni	0.031	<0.001	0.035	<0.001	-0.015	<0.001	0.007	<0.001
Cr	0.025	<0.001	0.052	<0.001	-0.023	<0.001	0.005	0.014
Ag	0.02	<0.001	0.008	<0.001	0.009	<0.001	0.005	0.006
NO3-	0.019	<0.001	0.02	<0.001	-0.026	<0.001	-0.033	<0.001
V	0.015	<0.001	-0.018	<0.001	-0.019	<0.001	-0.018	<0.001
NO2-	-0.005	0.011	0.012	<0.001	-0.01	<0.001	-0.02	<0.001
Fe	-0.005	0.004	-0.036	<0.001	-0.02	<0.001	-0.026	<0.001
Mo	-0.007	<0.001	-0.006	0.002	0.005	0.003	0.022	<0.001
U	-0.013	<0.001	-0.059	<0.001	-0.01	<0.001	-0.03	<0.001
Br	-0.018	<0.001	-0.013	<0.001	0.002	0.265	0	0.901
PO43+	-0.019	<0.001	-0.03	<0.001	-0.019	<0.001	-0.019	<0.001
SO42-	-0.021	<0.001	-0.016	<0.001	-0.028	<0.001	-0.027	<0.001
Tl	-0.023	<0.001	-0.042	<0.001	0.009	<0.001	-0.006	0.001
NH4+	-0.023	<0.001	-0.047	<0.001	-0.015	<0.001	0.007	<0.001
COND	-0.024	<0.001	-0.008	<0.001	-0.003	0.135	-0.002	0.341
H2S	-0.024	<0.001	0	0.827	0.005	0.006	0.055	<0.001
Mn	-0.026	<0.001	-0.033	<0.001	-0.018	<0.001	-0.02	<0.001
S	-0.028	<0.001	-0.04	<0.001	-0.026	<0.001	-0.028	<0.001
As	-0.031	<0.001	-0.028	<0.001	-0.002	0.267	-0.004	0.024
Si	-0.032	<0.001	-0.034	<0.001	0.007	<0.001	0.011	<0.001
Sr	-0.034	<0.001	-0.027	<0.001	-0.013	<0.001	0.009	<0.001
TURB	-0.036	<0.001	-0.045	<0.001	0.029	<0.001	0.024	<0.001
Na	-0.041	<0.001	-0.022	<0.001	-0.012	<0.001	-0.008	<0.001
Rb	-0.041	<0.001	-0.038	<0.001	-0.007	<0.001	0.001	0.477
K	-0.044	<0.001	-0.038	<0.001	-0.005	0.009	-0.006	0.001
B	-0.046	<0.001	-0.028	<0.001	-0.014	<0.001	-0.006	0.001
Cs	-0.047	<0.001	-0.033	<0.001	-0.01	<0.001	0.004	0.027
Li	-0.047	<0.001	-0.027	<0.001	-0.015	<0.001	-0.003	0.145
Se	-0.048	<0.001	-0.032	<0.001	-0.02	<0.001	-0.017	<0.001
Ca	-0.003	0.107	-0.024	<0.001	-0.012	<0.001	0.002	0.309
Cl-	0.003	0.155	-0.02	<0.001	-0.009	<0.001	-0.012	<0.001
Hg	0.002	0.22	0.072	<0.001	0.001	0.59	0.1	<0.001
Mg	0.001	0.446	0.003	0.112	-0.011	<0.001	-0.015	<0.001
Al	-0.001	0.537	-0.032	<0.001	-0.015	<0.001	-0.025	<0.001
Ba	0.001	0.551	0.008	<0.001	-0.001	0.65	0.026	<0.001
Fe2+	-0.001	0.713	-0.042	<0.001	-0.019	<0.001	-0.033	<0.001
COND: conductivity, dO: dissolved oxygen, n.a.: not applicable, ORP: oxidation-reduction potential, TEMP: temperature, TURB: turbidity

## Sheet: Supplementary_Data_6
Genus	OTU ID	Prevalence	Prevalence (%)	Mean relative abundance (%)	SD (%)	Max (%)	Identity to CP.B2T (%)	E value
Venenivibrio	OTU_23558	451	48.76	3.23	5.72	41.97	94.4	1.8e-109
Venenivibrio	OTU_5	456	49.3	2.64	6	76.63	96.4	8.25e-118
Venenivibrio	OTU_26661	410	44.32	2.55	5.93	62.29	94.4	2.33e-108
Venenivibrio	OTU_21979	396	42.81	1.89	4.75	38.33	94.4	6.47e-109
Venenivibrio	OTU_29084	382	41.3	1.06	3.1	26.64	94.4	1.8e-109
Venenivibrio	OTU_555	447	48.32	1.05	1.95	22.63	95.6	1.79e-114
Venenivibrio	OTU_18955	249	26.92	0.82	3.98	34.63	94.8	3.86e-111
Venenivibrio	OTU_7929	391	42.27	0.72	1.33	7.82	94.4	1.8e-109
Venenivibrio	OTU_9841	380	41.08	0.57	1.97	17.17	96	3.84e-116
Venenivibrio	OTU_31443	343	37.08	0.56	2.14	19.06	94	1.08e-106
Venenivibrio	OTU_23063	399	43.14	0.48	0.84	6.28	94.8	1.39e-110
Venenivibrio	OTU_31358	399	43.14	0.47	0.8	5.05	94.4	6.47e-109
Venenivibrio	OTU_18298	300	32.43	0.4	1.66	20.93	94.1	6.47e-109
Venenivibrio	OTU_14389	369	39.89	0.35	0.71	5	96.3	1.79e-114
Venenivibrio	OTU_17396	368	39.78	0.31	0.78	7.06	95.9	2.99e-112
Venenivibrio	OTU_4141	348	37.62	0.24	0.51	4.02	95.2	8.31e-113
Venenivibrio	OTU_24377	350	37.84	0.22	0.54	4.33	96.6	8.31e-113
Venenivibrio	OTU_4179	340	36.76	0.17	0.43	6.67	95.6	1.79e-114
Venenivibrio	OTU_21852	321	34.7	0.16	0.4	4.22	94	1.08e-106
Venenivibrio	OTU_13010	231	24.97	0.11	0.5	8.04	94.4	1.8e-109
Venenivibrio	OTU_15906	337	36.43	0.1	0.15	0.84	95.2	8.31e-113
Venenivibrio	OTU_24981	283	30.59	0.1	0.23	1.67	94.8	1.39e-110
Venenivibrio	OTU_15531	226	24.43	0.1	0.61	8.68	95.2	8.31e-113
Venenivibrio	OTU_1975	309	33.41	0.1	0.2	1.64	95.6	1.79e-114
Venenivibrio	OTU_26297	251	27.14	0.09	0.25	2.63	94.4	2.33e-108
Venenivibrio	OTU_3566	227	24.54	0.08	0.39	7.42	94.4	2.33e-108
Venenivibrio	OTU_5992	276	29.84	0.08	0.17	1.26	94.7	2.33e-108
Venenivibrio	OTU_31895	253	27.35	0.07	0.19	1.87	94.4	6.47e-109
Venenivibrio	OTU_12162	173	18.7	0.06	0.43	7.91	95.6	1.79e-114
Venenivibrio	OTU_8513	238	25.73	0.05	0.23	3.92	96	1.38e-115
Venenivibrio	OTU_25151	247	26.7	0.05	0.1	0.94	94.8	5e-110
Venenivibrio	OTU_26399	208	22.49	0.04	0.11	0.95	95.2	8.31e-113
Venenivibrio	OTU_27248	176	19.03	0.04	0.29	5.91	94	1.08e-106
Venenivibrio	OTU_32262	228	24.65	0.04	0.1	0.75	95.8	5e-110
Venenivibrio	OTU_7598	207	22.38	0.04	0.12	1.27	94.9	2.99e-112
Venenivibrio	OTU_29061	190	20.54	0.04	0.16	2.29	93.5	2.34e-103
Venenivibrio	OTU_29081	216	23.35	0.03	0.14	2.27	96	3.84e-116
Venenivibrio	OTU_8153	238	25.73	0.03	0.07	0.63	95.2	8.31e-113
Venenivibrio	OTU_8062	192	20.76	0.03	0.11	1	95.5	1.39e-110
Venenivibrio	OTU_24510	206	22.27	0.03	0.08	0.79	93.7	3.89e-106
Venenivibrio	OTU_19757	237	25.62	0.03	0.06	0.58	95.2	8.31e-113
Venenivibrio	OTU_26625	232	25.08	0.03	0.07	0.54	94.4	1.08e-106
Venenivibrio	OTU_22428	212	22.92	0.03	0.07	0.81	94.4	6.47e-109
Venenivibrio	OTU_18950	230	24.86	0.03	0.08	0.92	94.4	5e-110
Venenivibrio	OTU_2852	181	19.57	0.02	0.14	2.81	94.4	1.8e-109
Venenivibrio	OTU_18956	150	16.22	0.02	0.1	1.21	94.4	1.08e-106
Venenivibrio	OTU_14784	175	18.92	0.02	0.06	0.45	95.6	1.79e-114
Venenivibrio	OTU_22206	147	15.89	0.02	0.12	1.49	94	1.4e-105
Venenivibrio	OTU_22857	186	20.11	0.02	0.09	1.76	94.8	3.86e-111
Venenivibrio	OTU_25297	80	8.65	0.02	0.25	4.34	94.8	1.39e-110
Venenivibrio	OTU_20887	131	14.16	0.02	0.07	0.67	94	5.03e-105
Venenivibrio	OTU_16890	180	19.46	0.02	0.04	0.51	95.2	2.99e-112
Venenivibrio	OTU_16089	164	17.73	0.02	0.04	0.36	95.2	1.07e-111
Venenivibrio	OTU_18677	195	21.08	0.02	0.04	0.41	94.8	1.39e-110
Venenivibrio	OTU_9359	163	17.62	0.01	0.04	0.56	94	8.37e-108
Venenivibrio	OTU_21045	89	9.62	0.01	0.15	3.19	94.4	2.33e-108
Venenivibrio	OTU_22651	171	18.49	0.01	0.03	0.24	94.4	1.8e-109
Venenivibrio	OTU_23493	128	13.84	0.01	0.03	0.34	94.4	6.47e-109
Venenivibrio	OTU_31431	150	16.22	0.01	0.03	0.22	95.2	3.92e-101
Venenivibrio	OTU_19018	116	12.54	0.01	0.05	0.54	94	8.37e-108
Venenivibrio	OTU_16189	117	12.65	0.01	0.03	0.32	95.2	2.99e-112
Venenivibrio	OTU_17889	151	16.32	0.01	0.03	0.21	95.5	3.86e-111
Venenivibrio	OTU_30061	134	14.49	0.01	0.03	0.29	94.1	2.33e-108
Venenivibrio	OTU_12035	67	7.24	0.01	0.09	1.93	94.8	1.39e-110
Venenivibrio	OTU_11351	143	15.46	0.01	0.03	0.31	94.8	3.86e-111
Venenivibrio	OTU_9981	148	16	0.01	0.02	0.23	94	1.08e-106
Venenivibrio	OTU_23767	136	14.7	0.01	0.02	0.13	94.4	1.8e-109
Venenivibrio	OTU_21520	119	12.86	0.01	0.02	0.2	96.6	1.07e-111
Venenivibrio	OTU_11885	149	16.11	0.01	0.02	0.14	94	3.01e-107
Venenivibrio	OTU_5807	148	16	0.01	0.01	0.08	94.4	2.33e-108
Venenivibrio	OTU_11639	136	14.7	0.01	0.02	0.12	94.5	5e-110
Venenivibrio	OTU_10854	124	13.41	0.01	0.02	0.14	94	8.37e-108
Venenivibrio	OTU_6155	124	13.41	0.01	0.01	0.14	95.2	8.31e-113
Venenivibrio	OTU_28801	91	9.84	0.01	0.02	0.15	95.2	3.03e-102
Venenivibrio	OTU_3665	75	8.11	0	0.04	0.56	93.7	1.4e-105
Venenivibrio	OTU_28929	112	12.11	0	0.01	0.06	93.6	3.89e-106
Venenivibrio	OTU_8282	99	10.7	0	0.02	0.31	94.1	8.37e-108
Venenivibrio	OTU_30665	71	7.68	0	0.01	0.15	93.6	1.4e-105
Venenivibrio	OTU_20345	92	9.95	0	0.01	0.19	94.1	8.37e-108
Venenivibrio	OTU_10861	89	9.62	0	0.01	0.11	92.9	3.03e-102
Venenivibrio	OTU_17939	80	8.65	0	0.01	0.17	93.3	1.81e-104
Venenivibrio	OTU_24395	47	5.08	0	0.02	0.15	94.7	1.08e-106
Venenivibrio	OTU_12231	97	10.49	0	0.01	0.06	94	3.01e-107
Venenivibrio	OTU_28940	72	7.78	0	0.01	0.08	93.7	1.08e-106
Venenivibrio	OTU_17857	70	7.57	0	0.01	0.06	93.6	1.4e-105
Venenivibrio	OTU_22745	52	5.62	0	0.01	0.28	92.1	1.82e-99
Venenivibrio	OTU_17081	56	6.05	0	0.01	0.06	96.2	2.33e-108
Venenivibrio	OTU_9960	59	6.38	0	0.01	0.03	95.6	6.51e-104
Venenivibrio	OTU_29407	35	3.78	0	0.01	0.15	93.7	1.08e-106
Venenivibrio	OTU_16175	58	6.27	0	0.01	0.04	95.5	5e-110
Venenivibrio	OTU_29917	51	5.51	0	0.01	0.04	96.6	1.8e-109
Venenivibrio	OTU_2848	7	0.76	0	0.02	0.27	90.8	1.84e-94
Venenivibrio	OTU_14464	31	3.35	0	0.01	0.26	93.7	1.08e-106
Venenivibrio	OTU_26092	33	3.57	0	0.01	0.05	93.7	1.08e-106
Venenivibrio	OTU_22422	34	3.68	0	0.01	0.06	93.7	3.89e-106
Venenivibrio	OTU_22251	39	4.22	0	0	0.04	94	8.37e-108
Venenivibrio	OTU_29919	31	3.35	0	0.01	0.05	96.1	8.37e-108
Venenivibrio	OTU_23686	38	4.11	0	0	0.03	93.2	2.34e-103
Venenivibrio	OTU_21081	28	3.03	0	0	0.04	95.7	3.01e-107

## Sheet: Supplementary_Data_7
	Venenivibrio OTU number			Venenivibrio read abundance
	R2 value	p-value	Corrected p-value	R2 value	p-value	Corrected p-value
OTU number	n.a.	n.a.	n.a.	0.698	<0.001	<0.001
Read abundance	0.698	<0.001	<0.001	n.a.	n.a.	n.a.
ORP	0.052	<0.001	<0.001	0.093	<0.001	<0.001
TURB	0.026	<0.001	0.005	0.049	<0.001	<0.001
pH	0.019	0.003	0.025	0.009	0.044	0.211
COND	0.016	0.007	0.054	0.014	0.012	0.095
NO2-	0.015	0.008	0.057	0.011	0.024	0.13
NO3-	0.014	0.01	0.059	0.017	0.005	0.049
HCO3-	0.011	0.027	0.142	0.005	0.112	0.353
Cu	0.01	0.034	0.152	0.005	0.14	0.353
NH4+	0.01	0.035	0.152	0.005	0.133	0.353
Ag	0.007	0.076	0.288	0	0.85	0.912
Tl	0.007	0.078	0.288	0.005	0.131	0.353
U	0.006	0.09	0.289	0.003	0.26	0.446
SO42-	0.006	0.09	0.289	0.005	0.113	0.353
Al	0.005	0.131	0.388	0.002	0.391	0.521
Na	0.005	0.141	0.388	0	0.937	0.957
S	0.005	0.146	0.388	0.003	0.221	0.442
Mn	0.004	0.158	0.4	0.006	0.105	0.353
Mo	0.003	0.267	0.603	0.002	0.321	0.482
Si	0.003	0.277	0.603	0	0.923	0.957
Fe2+	0.003	0.28	0.603	0.003	0.232	0.442
Mg	0.002	0.289	0.603	0.004	0.186	0.429
Fe	0.002	0.31	0.603	0.003	0.249	0.442
Rb	0.002	0.325	0.603	0.003	0.239	0.442
TEMP	0.002	0.327	0.603	0.005	0.111	0.353
Cs	0.002	0.365	0.637	0.005	0.119	0.353
Ca	0.002	0.376	0.637	0.004	0.196	0.429
As	0.002	0.397	0.637	0.012	0.018	0.109
Ni	0.002	0.398	0.637	0.002	0.377	0.521
Br	0.001	0.439	0.637	0	0.704	0.785
Hg	0.001	0.444	0.637	0.001	0.563	0.693
Cl-	0.001	0.447	0.637	0.001	0.435	0.564
Cr	0.001	0.452	0.637	0.002	0.314	0.482
H2S	0.001	0.465	0.637	0.012	0.016	0.109
Ba	0.001	0.525	0.7	0	0.855	0.912
Se	0.001	0.547	0.71	0	0.674	0.77
V	0.001	0.574	0.726	0.002	0.357	0.519
Pb	0.001	0.612	0.753	0	0.982	0.982
PO43-	0	0.694	0.833	0.003	0.271	0.449
Li	0	0.795	0.908	0.005	0.14	0.353
Sr	0	0.796	0.908	0.003	0.239	0.442
dO	0	0.813	0.908	0.001	0.492	0.621
K	0	0.84	0.914	0.002	0.312	0.482
B	0	0.857	0.914	0.004	0.188	0.429
Cd	0	0.906	0.928	0	0.647	0.757
Co	0	0.917	0.928	0.002	0.383	0.521
Zn	0	0.928	0.928	0.001	0.592	0.711
COND: conductivity, dO: dissolved oxygen, n.a.: not applicable, ORP: oxidation-reduction potential, TEMP: temperature, TURB: turbidity

## Sheet: Supplementary_Data_8
	Estimate	Std. Error	t-value	p-value	FDR corrected p-value
(Intercept)	32.12	2.72	11.81	<0.001	<0.001
Na	0.059	0.011	5.565	<0.001	<0.001
TURB	0.018	0.005	4.061	<0.001	<0.001
ORP	-0.026	0.007	-3.637	<0.001	0.002
NH4+	0.064	0.019	3.36	0.001	0.004
Sr	33.67	11.96	2.815	0.005	0.016
SO43-	-0.013	0.005	-2.808	0.005	0.016
Cu	-24.25	9.079	-2.671	0.008	0.021
Li	-3.122	1.214	-2.572	0.01	0.023
Fe2+	-0.374	0.146	-2.562	0.011	0.023
Rb	-13.25	5.811	-2.28	0.023	0.044
Cl-	-0.016	0.007	-2.137	0.033	0.058
NO3-	-6.414	3.675	-1.745	0.082	0.123
dO	1.033	0.6	1.72	0.086	0.123
Ca	0.075	0.044	1.712	0.088	0.123
Pb	12.37	7.992	1.547	0.122	0.141
Ag	-2959	1913	-1.547	0.123	0.141
NO2-	-27.92	18.21	-1.533	0.126	0.141
S	0.02	0.013	1.519	0.129	0.141
Co	-1643	1094	-1.501	0.134	0.141
Se	401.5	275.4	1.458	0.146	0.146
dO: dissolved oxygen, FDR: false discovery rate, ORP: oxidation-reduction potential, TURB: turbidity

## Sheet: Supplementary_Data_9
	Estimate	Std. Error	t-value	p-value	FDR corrected p-value
(Intercept)	1529	251.8	6.075	<0.001	<0.001
ORP	-3.799	0.752	-5.049	<0.001	<0.001
TURB	2.343	0.49	4.783	<0.001	<0.001
Li	-444.5	112.9	-3.939	<0.001	<0.001
Na	3.727	1.014	3.674	<0.001	0.001
Al	33.61	10.26	3.277	0.001	0.003
SO42-	-1.428	0.451	-3.163	0.002	0.003
NH4+	5.705	2.386	2.391	0.017	0.03
Fe2+	-34.41	15.56	-2.212	0.028	0.042
Cu	-2171	995.8	-2.18	0.03	0.042
NO2-	-3566	1772	-2.012	0.045	0.057
Sr	2328	1256	1.854	0.064	0.075
Ca	7.682	4.801	1.6	0.11	0.119
Co	-178500	118100	-1.511	0.131	0.131
FDR: false discovery rate, ORP: oxidation-reduction potential, TURB: turbidity

## Sheet: Supplementary_Data_10
	Venenivibrio OTU number				Venenivibrio read abundance
	Pearson	Corrected p-value	Spearman	Corrected p-value	Pearson	Corrected p-value	Spearman	Corrected p-value
OTU number	n.a.	n.a.	n.a.	n.a.	0.674	<0.001	0.714	<0.001
Read abundance	0.674	<0.001	0.714	<0.001	n.a.	n.a.	n.a.	n.a.
TURB	0.061	<0.001	0.045	<0.001	0.164	<0.001	0.141	<0.001
H2S	0.04	<0.001	0.042	<0.001	0.081	<0.001	0.129	<0.001
ORP	0.037	<0.001	0.033	<0.001	0.07	<0.001	0.052	<0.001
HCO3-	0.033	<0.001	0.044	<0.001	-0.002	0.567	0.017	<0.001
Ag	0.022	<0.001	0.031	<0.001	-0.002	0.626	0.019	<0.001
NH4+	0.015	<0.001	0.048	<0.001	0.04	<0.001	0.088	<0.001
Cu	-0.009	0.002	-0.009	0.007	-0.035	<0.001	-0.037	<0.001
Ba	-0.01	0.002	0.008	0.015	-0.011	<0.001	0.041	<0.001
pH	-0.01	0.001	0.017	<0.001	-0.094	<0.001	-0.077	<0.001
Na	-0.012	<0.001	0.006	0.079	-0.029	<0.001	-0.003	0.296
Hg	-0.013	<0.001	0.007	0.038	-0.02	<0.001	0.043	<0.001
Rb	-0.013	<0.001	-0.009	0.003	-0.021	<0.001	-0.023	<0.001
PO43-	-0.015	<0.001	-0.013	<0.001	-0.037	<0.001	0.001	0.723
Zn	-0.016	<0.001	-0.01	0.002	-0.022	<0.001	-0.02	<0.001
Br	-0.016	<0.001	0	0.877	-0.032	<0.001	0	0.974
Cl-	-0.016	<0.001	-0.017	<0.001	-0.025	<0.001	-0.032	<0.001
NO3-	-0.017	<0.001	-0.002	0.542	-0.072	<0.001	-0.069	<0.001
NO2-	-0.017	<0.001	-0.017	<0.001	-0.052	<0.001	-0.105	<0.001
Cd	-0.017	<0.001	0.014	<0.001	-0.02	<0.001	0.012	<0.001
Si	-0.018	<0.001	-0.006	0.041	-0.043	<0.001	-0.018	<0.001
K	-0.019	<0.001	-0.008	0.014	-0.027	<0.001	-0.008	0.006
Ni	-0.019	<0.001	-0.014	<0.001	-0.025	<0.001	-0.039	<0.001
Tl	-0.022	<0.001	-0.038	<0.001	-0.039	<0.001	-0.067	<0.001
Se	-0.024	<0.001	-0.013	<0.001	-0.014	<0.001	0	0.995
Fe2+	-0.025	<0.001	-0.022	<0.001	-0.038	<0.001	-0.066	<0.001
Co	-0.026	<0.001	-0.02	<0.001	-0.035	<0.001	-0.041	<0.001
dO	-0.026	<0.001	0.001	0.75	-0.015	<0.001	0.03	<0.001
Mg	-0.026	<0.001	-0.002	0.526	-0.043	<0.001	-0.044	<0.001
Mn	-0.027	<0.001	-0.004	0.203	-0.052	<0.001	-0.039	<0.001
Cr	-0.028	<0.001	-0.015	<0.001	-0.035	<0.001	-0.007	0.022
Fe	-0.028	<0.001	-0.03	<0.001	-0.038	<0.001	-0.068	<0.001
V	-0.029	<0.001	-0.023	<0.001	-0.03	<0.001	-0.063	<0.001
B	-0.03	<0.001	0.007	0.034	-0.056	<0.001	-0.017	<0.001
Li	-0.03	<0.001	-0.003	0.299	-0.056	<0.001	-0.022	<0.001
Cs	-0.03	<0.001	-0.009	0.007	-0.045	<0.001	-0.026	<0.001
Ca	-0.031	<0.001	-0.017	<0.001	-0.043	<0.001	-0.034	<0.001
TEMP	-0.032	<0.001	-0.011	0.001	-0.089	<0.001	-0.072	<0.001
COND	-0.04	<0.001	-0.021	<0.001	-0.053	<0.001	-0.08	<0.001
As	-0.041	<0.001	0.001	0.877	-0.075	<0.001	-0.027	<0.001
Al	-0.042	<0.001	-0.045	<0.001	-0.016	<0.001	-0.109	<0.001
Sr	-0.043	<0.001	-0.02	<0.001	-0.04	<0.001	-0.008	0.006
U	-0.047	<0.001	-0.036	<0.001	-0.026	<0.001	-0.083	<0.001
S	-0.051	<0.001	-0.028	<0.001	-0.043	<0.001	-0.041	<0.001
SO42-	-0.052	<0.001	-0.029	<0.001	-0.051	<0.001	-0.07	<0.001
Pb	-0.006	0.05	0.011	0.001	-0.001	0.65	0.025	<0.001
Mo	-0.006	0.052	0.001	0.774	-0.025	<0.001	-0.023	<0.001
COND: conductivity; dO: dissolved oxygen; n.a.: not applicable, ORP: oxidation-reduction potential, TEMP: temperature, TURB: turbidity

[truncated: 11 more sheets: Supplementary_Data_11, Supplementary_Data_12, Supplementary_Data_13, Supplementary_Data_14, Supplementary_Data_15, Supplementary_Data_16, Supplementary_Data_17, Supplementary_Data_18, Supplementary_Data_19, Supplementary_Data_20, Supplementary_Data_21]
